# Supplementary material for: Investigation of the Effects of Postbiotics Obtained from Pediococcus acidilactici on Specific Biomarker Expressions in Intestinal Tissue
Source: Foods. 2026 Apr 7;15(7):1267. doi: 10.3390/foods15071267 (PMC13073207; doi:10.3390/foods15071267)
Supplement: Supplementary file 1 [file foods-15-01267-s001.zip]

Archive with 1 entries (1 files):
- foods-4196176-supplementary.pdf
